# Supplementary material for: The calcium sensitizer drug MCI-154 binds the structural C-terminal domain of cardiac troponin C
Source: Biochem Biophys Rep. 2018 Nov 1;16:145–51. doi: 10.1016/j.bbrep.2018.10.012 (PMC6218639; doi:10.1016/j.bbrep.2018.10.012)
Supplement: Supplementary file 1 — Supplementary material. [file mmc1.zip]

Archive with 9 entries (9 files):
- Sykes_coi_disclosure.pdf
- BBRC-coi_disclosure-FGW.pdf
- coi_disclosure_danmaliki.pdf
- coi_disclosure_mjl.pdf
- coi_disclosure_PhilipLiu.pdf
- coi_disclosure_pmh.pdf
- coi_disclosure_yw.pdf
- coi_disclosure-Shorena Gelozia.pdf
- mxl_coi_disclosure.pdf
